# Supplementary material for: In vivo characterisation of field pea stem wall thickness using optical coherence tomography
Source: Plant Methods. 2023 Oct 11;19:105. doi: 10.1186/s13007-023-01075-1 (PMC10566190; doi:10.1186/s13007-023-01075-1)
Supplement: Supplementary file 2 — Supplementary Material 2 [file 13007_2023_1075_MOESM2_ESM.xlsx]

## Sheet: Dunwa in vivo validation
																													SUMMARY OUTPUT
		Table S1: Dunwa raw measurement data of stem wall thickness for in vivo validation
																													Regression Statistics
																													Multiple R	0.149621
																													R Square	0.0223866
		Sample no.	In vivo							Ex vivo																			Adjusted R Square	-0.0998151
			thickness 1	thickness 2	thickness 3	average	stdev	SNR lower	SNR upper	thickness	depth	SNR lower	SNR upper	difference	% diff														Standard Error	0.06503
		1	0.4665	0.4437	0.4514	0.453867	0.00947007	14.7	72	0.4746	0.5877	28.7	62.7	-0.0207333	-0.0436859														Observations	10
		2	0.5348	0.5104	0.5098	0.518333	0.0116463	28.7	62.7	0.4981	0.1461	28.7	62.7	0.0202333	0.040621
		3	0.4787	0.461	0.4678	0.469167	0.00729033	28.7	62.7	0.4471	0.3734	28.7	62.7	0.0220667	0.0493551														ANOVA
		4	0.4981	0.4783	0.4648	0.4804	0.0136755	28.7	62.7	0.4451	0.186	28.7	62.7	0.0353	0.079308															df	SS	MS	F	Significance F
		5	0.5242	0.4903	0.5115	0.508667	0.0139839	28.7	62.7	0.5079	0.3886	28.7	62.7	0.000766667	0.00150948														Regression	1	0.000774708	0.000774708	0.183194	0.679932
		6	0.4833	0.4686	0.4816	0.477833	0.00656574	28.7	62.7	0.4614	0.3752	28.7	62.7	0.0164333	0.0356162														Residual	8	0.0338312	0.0042289
		7	0.4605	0.4371	0.4774	0.458333	0.0165236	28.7	62.7	0.4581	0.2991	28.7	62.7	0.000233333	0.00050935														Total	9	0.0346059
		8	0.4902	0.4808	0.4893	0.486767	0.00423504	28.7	62.7	0.5435	0.2524	28.7	62.7	-0.0567333	-0.104385
		9	0.5113	0.5047	0.5022	0.506067	0.00383869	28.7	62.7	0.538	0.3154	28.7	62.7	-0.0319333	-0.0593556															Coefficients	Standard Error	t Stat	P-value	Lower 95%	Upper 95%	Lower 95.0%	Upper 95.0%
		10	0.4517	0.4384	0.4516	0.447233	0.00624624	35.3	69.3	0.4119	0.4384	28.7	62.7	0.0353333	0.0857813														Intercept	0.0253815	0.0444239	0.571346	0.583455	-0.0770603	0.127823	-0.0770603	0.127823
					Average	0.480667			Average	0.47857			Averages	0.00209667	0.00852739														X Variable 1	-0.00306438	0.00715957	-0.428011	0.679932	-0.0195744	0.0134456	-0.0195744	0.0134456
													Standard deviations	0.0287852	0.0588268

## Sheet: Kaspa in vivo validation
																													SUMMARY OUTPUT
		Table S2: Kaspa raw measurement data of stem wall thickness for in vivo validation
																													Regression Statistics
																													Multiple R	0.56707
		Sample no.	In vivo							Ex vivo																			R Square	0.321568
			thickness 1	thickness 2	thickness 3	average	stdev	SNR lower	SNR upper	thickness	depth	SNR lower	SNR upper	difference	% diff														Adjusted R Square	0.236764
		1	0.4584	0.4477	0.4579	0.454667	0.0049304	37.3	64.7	0.468	0.2689	36	56.7	-0.0133333	-0.02849														Standard Error	0.0485351
		2	0.5244	0.4635	0.4263	0.4714	0.0404369	36.7	60.7	0.4849	0.259	38	56	-0.0135	-0.0278408														Observations	10
		3	0.5197	0.4654	0.4945	0.4932	0.0221869	38	60	0.5409	0.3188	38	60	-0.0477	-0.0881864
		4	0.517	0.5403	0.4711	0.509467	0.0287486	38	60	0.4948	0.2625	38	60	0.0146667	0.0296416														ANOVA
		5	0.493	0.4656	0.4579	0.472167	0.0150631	38	60	0.5544	0.3553	38	60	-0.0822333	-0.148329															df	SS	MS	F	Significance F
		6	0.5044	0.4716	0.4565	0.4775	0.0199952	38	60	0.5111	0.3122	38	60	-0.0336	-0.0657406														Regression	1	0.00893239	0.00893239	3.7919	0.0873586
		7	0.578	0.5035	0.496	0.525833	0.0370143	38	68	0.5577	0.4183	38	68	-0.0318667	-0.0571394														Residual	8	0.0188452	0.00235565
		8	0.495	0.4814	0.5047	0.4937	0.0095565	40	70	0.5314	0.5279	38	68	-0.0377	-0.0709447														Total	9	0.0277776
		9	0.5048	0.5071	0.5824	0.531433	0.0360511	42	72	0.5912	0.3984	36	66	-0.0597667	-0.101094
		10	0.4459	0.4539	0.4514	0.4504	0.00334166	42	72	0.5312	0.591	36	66	-0.0808	-0.152108															Coefficients	Standard Error	t Stat	P-value	Lower 95%	Upper 95%	Lower 95.0%	Upper 95.0%
					Average	0.487977			Average	0.52656			Averages	-0.0385833	-0.0710231														Intercept	-0.0137936	0.0331558	-0.416026	0.688327	-0.090251	0.0626637	-0.090251	0.0626637
													Standard deviations	0.0289697	0.0527045														X Variable 1	-0.0104054	0.00534353	-1.94728	0.0873586	-0.0227276	0.00191686	-0.0227276	0.00191686

## Sheet: Dunwa in vivo internodes
	Table S3: Dunwa in vivo measurements of stem wall thickness and stem width at different internode positions
			In vivo
		Internode position	thickness 1	thickness 2	thickness 3	average	stdev	SNR lower	SNR upper	Stem width				Stem wall thickness		Plant 1	Plant 2	Plant 3	Plant 4	Plant 5	Plant 6	Plant 7	Ave	Std	Predicted
	Dunwa1	1						34.8	74
		2						34.8	74					3		0.54	0.54	0.6	0.6	0.59	0.62	0.7	0.598571	0.0502646	0.6024
		3	0.5623	0.5346	0.5296	0.542167	0.014382	26	60	1.2166				4		0.58	0.55	0.62	0.59	0.62	0.61	0.65	0.602857	0.0301019	0.6022
		4	0.6091	0.5914	0.5544	0.584967	0.0227898	32	56	1.6278				5		0.59	0.6	0.54	0.57	0.62	0.62	0.67	0.601429	0.0383326	0.602
		5	0.5379	0.6077	0.6209	0.588833	0.0364162	30	56	2.0036				6		0.63	0.58	0.59	0.6	0.6	0.59	0.59	0.597143	0.0148461	0.6018
		6	0.6204	0.6445	0.6213	0.628733	0.0111548	30	56	2.1868				7		0.56	0.65	0.59	0.65	0.58	0.59	0.64	0.608571	0.0344046	0.6016
		7	0.552	0.561	0.5761	0.563033	0.00994328	24	54	2.3831				8		0.64	0.68	0.59	0.66	0.6	0.62	0.59	0.625714	0.0328882	0.6014
		8	0.5944	0.6211	0.6929	0.636133	0.0415938	28	60	2.6977				9		0.62	0.57	0.53	0.56	0.54	0.61	0.66	0.584286	0.0437059	0.6012
		9	0.6809	0.5811	0.5945	0.618833	0.0442274	34	74	2.809				10		0.69	0.63	0.56	0.61	0.51	0.59	0.59	0.597143	0.0520204	0.601
		10	0.6951	0.7009	0.6719	0.6893	0.0125294	34	62.7 <-- out of focus	2.856
	Dunwa2	1						34	62.7
		2						44	88
		3	0.5449	0.5313	0.5501	0.5421	0.00792633	42	76	1.8225				Stem width		Plant 1	Plant 2	Plant 3	Plant 4	Plant 5	Plant 6	Plant 7	Ave	Std	Predicted
		4	0.5672	0.5149	0.5622	0.5481	0.0235645	38	66	2.1052
		5	0.6607	0.6087	0.5442	0.604533	0.0476521	37.7	71.1	2.274				3		1.2166	1.8225	1.7571	1.7104	1.8299	1.7386	1.5846	1.66567	0.19838	0.6024
		6	0.5266	0.5589	0.6642	0.583233	0.058751	36	70	2.3246				4		1.6278	2.1052	1.854	1.8856	1.8896	1.8029	1.8851	1.86431	0.130585	0.6022
		7	0.6421	0.6563	0.6557	0.651367	0.0065571	36	70	2.6099				5		2.0036	2.274	2.1865	2.0439	2.0548	2.0823	2.0754	2.10293	0.0870959	0.602
		8	0.685	0.6841	0.6679	0.679	0.00785748	34	64	2.8131				6		2.1868	2.3246	2.1832	2.1728	2.259	2.1826	2.3352	2.23489	0.0657541	0.6018
		9	0.6122	0.5349	0.5721	0.573067	0.031565	34	64	2.9308				7		2.3831	2.6099	2.4007	2.3318	2.5551	2.4175	2.5135	2.4588	0.0941411	0.6016
		10	0.6599	0.6101	0.6219	0.630633	0.021248	34	64	3.0052				8		2.6977	2.8131	2.4675	2.6544	2.5391	2.5926	2.8883	2.66467	0.13788	0.6014
														9		2.809	2.9308	2.4876	2.6919	2.6374	2.642	3.1934	2.7703	0.215957	0.6012
	Dunwa3	1						34	64					10		2.856	3.0052	2.7912	2.9187	2.9043	2.8445	3.388	2.95827	0.186189	0.601
		2						34	64
		3	0.6278	0.5812	0.576	0.595	0.0232901	36	66	1.7571
		4	0.5724	0.6226	0.6578	0.6176	0.0350432	38	68	1.854
		5	0.5893	0.5198	0.4968	0.5353	0.0393213	36	66	2.1865
		6	0.5639	0.6119	0.5926	0.589467	0.0197208	36	66	2.1832
		7	0.5555	0.6086	0.6165	0.593533	0.0270863	36	66	2.4007
		8	0.5742	0.5929	0.6002	0.5891	0.0109493	36	66	2.4675
		9	0.528	0.4989	0.5702	0.532367	0.0292714	38	68	2.4876
		10	0.5945	0.5346	0.5545	0.5612	0.0249088	38	68	2.7912
	Dunwa4	1						38	68
		2						38	68
		3	0.5719	0.5907	0.6379	0.600167	0.0277634	36	66	1.7104
		4	0.5846	0.5551	0.6155	0.585067	0.0246604	36	66	1.8856
		5	0.5702	0.5679	0.5848	0.5743	0.00748376	36	66	2.0439
		6	0.6136	0.5927	0.6048	0.6037	0.00856777	36	66	2.1728
		7	0.6565	0.6394	0.6589	0.6516	0.00868217	36	66	2.3318
		8	0.6717	0.6655	0.6322	0.656467	0.0173448	40	70	2.6544
		9	0.5586	0.5545	0.5586	0.557233	0.00193276	40	70	2.6919
		10	0.6342	0.5845	0.608	0.6089	0.0202999	40	70	2.9187
	Dunwa5	1						40	70
		2						36	66
		3	0.6216	0.591	0.5715	0.5947	0.0206199	40	70	1.8299
		4	0.6551	0.601	0.6043	0.620133	0.0247618	40	70	1.8896
		5	0.5946	0.6442	0.6143	0.6177	0.0203913	38	68	2.0548
		6	0.5781	0.6168	0.6021	0.599	0.0159505	38	68	2.259
		7	0.5973	0.5799	0.5617	0.579633	0.0145349	38	68	2.5551
		8	0.6198	0.588	0.6008	0.602867	0.0130643	38	68	2.5391
		9	0.5162	0.5367	0.5715	0.541467	0.0228263	42	72	2.6374
		10	0.484	0.5052	0.5485	0.512567	0.0268423	42	72	2.9043
	Dunwa6	1						38	68
		2						38	68
		3	0.5978	0.6143	0.6444	0.618833	0.0192925	38	68	1.7386
		4	0.6508	0.6264	0.5584	0.611867	0.0390969	38	68	1.8029
		5	0.5587	0.6273	0.6763	0.620767	0.0482318	38	68	2.0823
		6	0.6043	0.5943	0.5853	0.594633	0.0077603	38	68	2.1826
		7	0.5732	0.5871	0.6108	0.590367	0.015523	36	66	2.4175
		8	0.612	0.6243	0.6311	0.622467	0.00790457	38	68	2.5926
		9	0.6245	0.611	0.5877	0.607733	0.0152001	38	68	2.642
		10	0.572	0.5777	0.6244	0.591367	0.0234737	38	68	2.8445
	Dunwa7	1						38	68
		2						38	68
		3	0.6873	0.6924	0.7063	0.695333	0.00802925	36	66	1.5846
		4	0.7074	0.6375	0.5948	0.646567	0.0464137	36	66	1.8851
		5	0.6243	0.6743	0.7008	0.666467	0.0317184	40	70	2.0754
		6	0.5832	0.5845	0.5977	0.588467	0.00655049	36	66	2.3352
		7	0.6474	0.6209	0.6646	0.6443	0.0179746	36	66	2.5135
		8	0.6307	0.5567	0.5841	0.5905	0.0305474	36	66	2.8883
		9	0.6504	0.638	0.6896	0.659333	0.0219923	36	66	3.1934
		10	0.5946	0.5711	0.5984	0.588033	0.0120738	40	70	3.388

## Sheet: Kaspa in vivo internodes
	Table S4: Kaspa in vivo measurements of stem wall thickness and stem width at different internode positions
			In vivo
		Internode position	thickness 1	thickness 2	thickness 3	average	stdev	SNR lower	SNR upper	Stem width				Stem wall thickness		Plant 1	Plant 2	Plant 3	Plant 4	Plant 5	Plant 6	Plant 7	Ave	Std	Predicted
	Kaspa1	1						36	66
		2						36	66					3			0.56	0.81	0.63	0.61	0.53	0.46	0.6	0.108934	0.5282
		3						36	66	2.2938				4		0.66	0.45	0.53	0.53	0.51	0.53	0.5	0.53	0.0592814	0.5084
		4	0.6807	0.6707	0.6218	0.657733	0.0257346	38	68	2.1368				5		0.57	0.5	0.5	0.48	0.53	0.49	0.49	0.508571	0.0289968	0.4886
		5	0.5884	0.6078	0.5147	0.5703	0.0401049	38	68 <-- inner wall strangely shaped	2.1026				6		0.48	0.47	0.52	0.44	0.55	0.54	0.5	0.5	0.036645	0.4688
		6	0.5381	0.5181	0.3809	0.479033	0.0698695	38	68	2.1784				7		0.45	0.46	0.53	0.39	0.61	0.54	0.49	0.495714	0.0663017	0.449
		7	0.4584	0.4804	0.3963	0.445033	0.0356109	38	68	2.2458				8		0.4	0.42	0.51	0.45	0.46	0.6	0.41	0.464286	0.0652155	0.4292
		8	0.4163	0.4283	0.3652	0.403267	0.0273594	38	68	2.278				9		0.41	0.41	0.51		0.41	0.5		0.448	0.0466476	0.4094
		9	0.4151	0.4289	0.3979	0.413967	0.012681	38	68	2.4364				10		0.42		0.41			0.49		0.44	0.0355903	0.3896
		10	0.4176	0.413	0.415	0.4152	0.00188326	38	68	2.162
	Kaspa2	1						38	68
		2						38	68
		3	0.5844	0.5453	0.5465	0.558733	0.0181557	38	68	2.0834				Stem width		Plant 1	Plant 2	Plant 3	Plant 4	Plant 5	Plant 6	Plant 7	Ave	Std	Predicted
		4	0.3986	0.4293	0.5314	0.4531	0.0567673	38	68	1.9193
		5	0.5289	0.5471	0.4332	0.503067	0.0499588	38	68	2.0061				3		2.2938	2.0834	2.1595	2.278	2.0976	2.1371	1.8471	2.12807	0.13778	0.5282
		6	0.4963	0.4991	0.4169	0.470767	0.0381066	38	68	2.2057				4		2.1368	1.9193	2.0009	2.2256	1.9166	2.1432	1.9319	2.03919	0.118003	0.5084
		7	0.42	0.488	0.4711	0.4597	0.0289076	38	68	2.2376				5		2.1026	2.0061	2.1091	2.1985	2.0853	2.1147	1.9416	2.0797	0.0767623	0.4886
		8	0.4154	0.4353	0.4193	0.423333	0.0086102	38	68	2.4069				6		2.1784	2.2057	2.1916	2.2741	2.1176	2.3646	1.9327	2.18067	0.124658	0.4688
		9	0.4203	0.4487	0.3734	0.414133	0.0310488	38	68	2.2499				7		2.2458	2.2376	2.3381	2.3454	2.3578	2.3108	1.9184	2.25056	0.142582	0.449
		10						38	68					8		2.278	2.4069	2.4705	2.2177	2.3923	2.3785	1.8816	2.28936	0.183888	0.4292
														9		2.4364	2.2499	2.5565		2.1377	2.6242		2.40094	0.182981	0.4094
	Kaspa3	1						38	68					10		2.162		2.5676			2.7594		2.49633	0.249039	0.3896
		2						38	68
		3	0.8964	0.8363	0.7116	0.814767	0.0769655	36	66	2.1595
		4	0.5014	0.5253	0.5633	0.53	0.0254882	38	68	2.0009
		5	0.5567	0.5049	0.4351	0.4989	0.049824	38	68	2.1091
		6	0.4767	0.5527	0.5284	0.519267	0.0316919	38	68	2.1916
		7	0.4586	0.5777	0.5578	0.531367	0.0520912	38	68	2.3381
		8	0.5214	0.4814	0.5313	0.511367	0.0215716	40	70	2.4705
		9	0.5214	0.4814	0.5313	0.511367	0.0215716	40	70	2.5565
		10	0.3996	0.4018	0.4179	0.406433	0.00815775	40	70	2.5676
	Kaspa4	1						38	68
		2						38	68
		3	0.7375	0.6319	0.5283	0.632567	0.0854068	38	68	2.278
		4	0.4715	0.5413	0.5633	0.525367	0.0391341	38	68	2.2256
		5	0.4322	0.4814	0.5116	0.475067	0.0327228	38	68	2.1985
		6	0.5413	0.4017	0.3885	0.443833	0.0691297	38	68	2.2741
		7	0.3454	0.4117	0.4152	0.390767	0.0321109	42	72	2.3454
		8	0.3918	0.4453	0.5086	0.448567	0.0477393	38	68	2.2177
		9						38	68
		10						38	68
	Kaspa5	1						38	68
		2						38	68
		3	0.5586	0.6147	0.6541	0.609133	0.0391859	38	68 <-- very vague inner wall	2.0976
		4	0.5588	0.5016	0.4814	0.513933	0.0327798	38	68	1.9166
		5	0.5146	0.5259	0.5445	0.528333	0.0123273	38	68	2.0853
		6	0.5752	0.5545	0.5347	0.5548	0.0165354	38	68	2.1176
		7	0.6709	0.6406	0.5194	0.6103	0.0654555	38	68	2.3578
		8	0.4151	0.4582	0.5048	0.459367	0.0366292	38	68	2.3923
		9	0.4419	0.3984	0.3853	0.408533	0.0241923	38	68	2.1377
		10						38	68
	Kaspa6	1						38	68
		2						38	68
		3	0.5967	0.5274	0.4787	0.534267	0.0484174	38	68	2.1371
		4	0.4579	0.5405	0.5883	0.5289	0.0538638	38	68	2.1432
		5	0.5385	0.5047	0.4416	0.494933	0.0401576	38	68	2.1147
		6	0.5321	0.5414	0.5545	0.542667	0.00918852	38	68	2.3646
		7	0.5753	0.5321	0.52	0.542467	0.0237364	38	68	2.3108
		8	0.6176	0.5786	0.6043	0.600167	0.0161877	38	68	2.3785
		9	0.5183	0.5071	0.4621	0.495833	0.0242874	38	68	2.6242
		10	0.4649	0.493	0.4979	0.485267	0.0145397	38	68	2.7594
	Kaspa7	1						38	68
		2						38	68
		3	0.3745	0.4582	0.5382	0.456967	0.0668359	42	72	1.8471
		4	0.5616	0.518	0.4185	0.499367	0.0598877	42	72	1.9319
		5	0.4588	0.4757	0.5501	0.494867	0.0396606	42	72	1.9416
		6	0.5317	0.4919	0.4894	0.504333	0.0193781	42	72	1.9327
		7	0.5222	0.459	0.4741	0.4851	0.0269482	42	72	1.9184
		8	0.3752	0.3719	0.4923	0.413133	0.0559955	42	72	1.8816
		9						42	72
		10						42	72

## Sheet: Refractive Index
	Table S5: Raw data of refractive index measurements
	Sample No.	Optical distance	Physical distance	Refractive index		Mean	Std
						1.33467	0.0095256
	1	0.3692	0.2781	1.32758
	2	0.3529	0.2641	1.33624
	3	0.468	0.3501	1.33676
	4	0.4254	0.3174	1.34026
	5	0.6085	0.4615	1.31853
	6	0.6839	0.5071	1.34865
